# Supplementary material for: Unveiling the Fragrant Secrets of Dendrobium devonianum: Terpenoid Pathways and Floral Scent Dynamics
Source: Metabolites. 2026 Apr 18;16(4):276. doi: 10.3390/metabo16040276 (PMC13117177; doi:10.3390/metabo16040276)
Supplement: Supplementary file 1 [file metabolites-16-00276-s001.zip]

Archive with 1 entries (1 files):
- metabolites-4162298-supplementary.pdf
